# Supplementary material for: Resolving dual binding conformations of cellulosome cohesin-dockerin complexes using single-molecule force spectroscopy
Source: eLife. 2015 Oct 31;4:e10319. doi: 10.7554/eLife.10319 (PMC4728124; doi:10.7554/eLife.10319)
Supplement: Figure 4—source data 1. — Single/double peak counting statistics displayed in Figure 4B. DOI: http://dx.doi.org/10.7554/eLife.10319.008 [file elife-10319-fig4-data1.xlsx]

## Sheet: Sheet1
Wild-type	P	error -	error +
Single Probability:	0.43295	-0.03183	0.03225
Double Probability:	0.56705	-0.03225	0.03183
Q1	P	error -	error +
Single Probability:	0.77435	-0.01189	0.01157
Double Probability:	0.22565	-0.01157	0.01189
Q3	P	error -	error +
Single Probability:	0.41291	-0.0217	0.02195
Double Probability:	0.58709	-0.02195	0.0217
